# Supplementary material for: Microwave-Assisted One-Pot Lipid Extraction and Glycolipid Production from Oleaginous Yeast Saitozyma podzolica in Sugar Alcohol-Based Media
Source: Molecules. 2021 Jan 18;26(2):470. doi: 10.3390/molecules26020470 (PMC7829979; doi:10.3390/molecules26020470)
Supplement: Supplementary file 1 [file molecules-26-00470-s001.zip]

Archive with 6 entries (5 files):
- Supplementary/
- Supplementary/Supplementary Figure S1.docx
- Supplementary/Supplementary Figure S2.docx
- Supplementary/Supplementary Figure S3.docx
- Supplementary/Supplementary Figure S4.docx
- Supplementary/Supplementary Figure S5.docx
